# Supplementary material for: Pharmacokinetic Feasibility of Stability-Enhanced Solid-State (SESS) Tenofovir Disoproxil Free Base Crystal
Source: Pharmaceutics. 2023 May 1;15(5):1392. doi: 10.3390/pharmaceutics15051392 (PMC10220743; doi:10.3390/pharmaceutics15051392)
Supplement: Supplementary file 1 [file pharmaceutics-15-01392-s001.zip]

Archive with 1 entries (1 files):
- pharmaceutics-2343339-supplementary.pdf
